# Supplementary material for: Positive hepatitis B surface antigen tests due to recent vaccination: a persistent problem
Source: BMC Clin Pathol. 2012 Sep 24;12:15. doi: 10.1186/1472-6890-12-15 (PMC3515481; doi:10.1186/1472-6890-12-15)
Supplement: Additional file 1 — Demographics, laboratory studies, and medical histories of patients with HBsAg testing within 14 days of hepatitis B vaccination. [file 1472-6890-12-15-S1.xls]

## Sheet: Sheet1
Additional File 1
Demographics, Laboratory Studies, and
Medical Histories of Patients with HBsAg Testing
Within 14 Days of Hepatitis B Vaccination
Patient Age (Years)	Gender (M/F)	HBsAg Result	Clinical Setting	HBsAg Neutralization Testing (If Performed)	Vaccine Dose	Number of Days HBsAg Testing After Vaccine Dose	Most Recent HBsAg Testing Prior to Vaccine Administration	Repeat HBsAg Testing (If Performed) * Indicates Negative Multiple Times Thereafter	Medical History	HBsAg Cut-Off Index	Hepatitis A Total Antibodies	Hepatitis B DNA (IU/mL)	Hepatitis B Surface Antibody	Hepatitis B Core Antibodies Total	Hepatitis C Antibody	Alanine Aminotransferase (ALT) Ref. range: Males: 0-35 U/l Females: 0-20 U/l	Asparate Aminotransferase (AST) Ref. range: Males: 0-37 U/l Females: 0-31 U/l	Direct Bilirubin Ref range: 0-0.2 mg/dl	Total Bilirubin Ref range: 0.2-1.0 mg/dl	Gamma-glutamyl transpeptidase (GGT) Ref. range: Males: 8-61 U/l Females: 5-36 U/l	Nutritional Status	Infections Other Than Viral Hepatitis B	White Blood Count (WBC) Ref. range: 3.7-10.5 k/mm3
67.1	M	Grayzone	Primary Care		Engerix 20 mcg	0	No prior studies	Negative 8 days later	Healthy, pre-travel laboratory studies	1.04	Negative		Immune		Negative	45	25				Good	None
66.8	M	Grayzone	Dialysis Center		Engerix 40 mcg	1	Negative 6 months priora	Negative 8 days later*	Chronic renal failure due to glomerulosclerosis; on hemodialysis	1.31					Negative						Good	None	5.8
51.7	M	Non-reactive	Inpatient		Engerix 20 mcg	1			Chronic renal failure on hemodialysis	0.643	Negative		Non-reactive	Negative	Negative						Good	None	7.5
45.1	M	Non-reactive	Inpatient		Engerix 20 mcg	1			Cirrhosis of unknown etiology	0.501					Negative	78	122	2.5	5.7	68	Good	None	3.2
67.7	M	Grayzone	Dialysis Center	Reactive	Engerix 40 mcg	2	Negative 30 days prior	Negative 27 days later*	Chronic renal failure due to diabetes; on hemodialysis	2.14							46				Good	None	7.6
51.2	F	Grayzone	Dialysis Center		Engerix 40 mcg	2	Negative 28 days priora	Negative 27 days later*	Chronic renal failure due to diabetes; on hemodialysis	1.13			Non-reactive		Negative		15		0.6		Good	None	5.5
59.7	F	Grayzone	Dialysis Center		Engerix 40 mcg	2	Negative 28 days prior	Negative 28 days later*	Chronic renal failure due to light chain nephropathy; on hemodialysis	1.78							26				Good	None	5.6
64.3	F	Grayzone	Dialysis Center		Engerix 40 mcg	2	Negative 28 days prior	Negative 28 days later*	Chronic renal failure due to diabetes; on hemodialysis	1.28											Good	None	7.2
49.8	M	Non-reactive	Transplant Clinic		Twinrix	4			Chronic hepatitis C with cirrhosis	0.617	Negative		Non-reactive	Negative		160	104	0.3	0.9	208	Good	Chronic hepatitis C	5
87	M	Grayzone	Dialysis Center	Reactive	Engerix 40 mcg	5	Negative 12 days prior	Negative 14 days later*	Chronic renal failure on hemodialysis; severe congestive heart failure	1.54							21				Good	None	6
46.5	M	Grayzone	Dialysis Center	Reactive	Engerix 40 mcg	5	Negative 27 days prior	Negative 7 days later*	Chronic renal failure due to IgA nephropathy; on hemodialysis	1.28							24				Good	None	6.8
67.8	F	Grayzone	Transplant Clinic	Reactive	Engerix 40 mcg	6	Negative 30 days prior	Negative 28 days later*	Chronic renal failure due to hypertension; on hemodialysis	1.22	Positive		Immune		Negative	23	37	0.9	3.6	32	Good	None	2.1
45.8	M	Non-reactive	Dialysis Center		Twinrix	7			Non-alcoholic steatohepatitis with cirrhosis	0.799					Negative						Good	None	8.8
35.4	F	Non-reactive	Inpatient		Engerix 20 mcg	7			Crohn's disease	0.692			Non-reactive	Negative	Negative	57	59				Marginal due to severe Crohn's disease	None	7
75.3	F	Non-reactive	Dialysis Center		Engerix 40 mcg	7			Chronic renal failure due to diabetes; on hemodialysis	0.71							23				Good	None	6.8
41.7	M	Non-reactive	Dialysis Center		Engerix 40 mcg	7			Chronic renal failure due to hypertension; on hemodialysis	0.799					Negative						Good	None	8.8
45.5	M	Grayzone	Transplant Clinic	Reactive	Engerix 40 mcg	7	No prior studies	Negative 32 days later*	Chronic renal failure due to hypertension; on hemodialysis	1.67			Immune	Negative	Negative	33	24		0.3	40	Good	None	7.5
35	M	Non-reactive	Transplant Clinic		Engerix 40 mcg	8			Chronic renal failure due to hypertension; on hemodialysis	0.778			Non-reactive	Negative	Negative	13	17		0.3	24	Good	None	6.7
70.7	F	Non-reactive	Dialysis Center		Engerix 40 mcg	9			Chronic renal failure due to diabetes; on hemodialysis	0.511							26				Marginal due to poor appetite and nutrition	None	7.1
50.5	F	Non-reactive	Primary Care		Engerix 20 mcg	12			Healthy, pre-travel laboratory studies	0.57			Non-reactive		Negative	18	26		0.4	58	Good	None
67.1	M	Non-reactive	Primary Care		Engerix 20 mcg	12			Healthy, pre-travel laboratory studies	0.408	Negative		Immune		Negative	20	29		0.4		Good	None
42	F	Non-reactive	Dialysis Center		Engerix 40 mcg	12			Chronic renal failure due to hypertension; on hemodialysis	0.525							13				Good	None	4.6
84.4	F	Non-reactive	Dialysis Center		Engerix 40 mcg	12			Chronic renal failure due to hypertension; on hemodialysis; congestive heart failure	0.405											Marginal due to chronic severe illness	None	7.6
50.7	M	Non-reactive	Dialysis Center		Engerix 40 mcg	12			Chronic renal failure on hemodialysis	0.573			Immune		Negative						Good	None	7.5
45.5	F	Non-reactive	Dialysis Center		Engerix 40 mcg	12			Chronic renal failure on hemodialysis	0.546											Good	None	7.3
31.6	M	Non-reactive	Dialysis Center		Engerix 40 mcg	12			Chronic renal failure on hemodialysis	0.534			Immune		Negative						Good	None	4.3
65.2	F	Non-reactive	Dialysis Center		Engerix 40 mcg	12			Chronic renal failure on hemodialysis	0.536			Immune		Negative	10	13		0.2		Good	None	5.7
45.5	F	Non-reactive	Dialysis Center		Engerix 20 mcg	12			Chronic renal failure due to hypertension; on hemodialysis	0.452											Good	None	6.7
55.3	F	Grayzone	Dialysis Center	Reactive	Engerix 40 mcg	12	Negative 35 days prior	Negative 28 days later*	Chronic renal failure due to hypertension; on hemodialysis; history of strokes	1.45							95				Good	None	9.6
57.6	M	Non-reactive	Dialysis Center		Engerix 40 mcg	14			Chronic renal failure due to hypertension; on hemodialysis	N/A											Good	None	10.8
83.2	F	Non-reactive	Dialysis Center		Engerix 40 mcg	14			Chronic renal failure due to hypertension; on hemodialysis; congestive heart failure	0.638							19				Good	None	7.3
63.1	M	Non-reactive	Dialysis Center		Engerix 40 mcg	14			Chronic renal failure due to hypertension; on hemodialysis; history of strokes	0.426											Good	None	8.9
85	M	Non-reactive	Dialysis Center		Engerix 40 mcg	14			Chronic renal failure due to hypertension; on hemodialysis; congestive heart failure	0.615							32				Good	None	5.1
82.4	M	Non-reactive	Dialysis Center		Engerix 40 mcg	14			Chronic renal failure due to hypertension; on hemodialysis; congestive heart failure	0.633			Immune		Negative						Good	None	7.6
							a Hepatitis B surface antibody at same time non-reactive
