# Supplementary material for: Positive hepatitis B surface antigen tests due to recent vaccination: a persistent problem
Source: BMC Clin Pathol. 2012 Sep 24;12:15. doi: 10.1186/1472-6890-12-15 (PMC3515481; doi:10.1186/1472-6890-12-15)
Supplement: Additional file 2 — Demographics, laboratory studies, and medical histories of patients with grayzone HBsAg results not attributed to recent vaccination. [file 1472-6890-12-15-S2.xls]

## Sheet: Sheet1
Additional File 2
Demographics, Laboratory Studies, and
Medical Histories of Patients with
Grayzone HBsAg Results Not
Attributed to Vaccination
Patient Age (Years)	Gender (M/F)	True or False Positive	HBsAg Result	Clinical Setting	HBsAg Neutralization Testing	Medical History	HBsAg Cut-Off Index	Hepatitis A Total Antibodies	Hepatitis B DNA (IU/mL)	Hepatitis B Surface Antibody	Hepatitis B Core Antibodies Total	Hepatitis C Antibody	Alanine Aminotransferase (ALT) Ref. range: < 1 month: 1-25 U/l Males: 0-35 U/l Females: 0-20 U/l	Aspartate Aminotransferase (AST) Ref. range: 0-5 years: 10-50 U/l Males: 0-37 U/l Females: 0-31 U/l	Direct Bilirubin Ref range: 0-0.2 mg/dl	Total Bilirubin Ref range: 0.2-1.0 mg/dl	Gamma-glutamyl transpeptidase (GGT) Ref. range: Males: 8-61 U/l Females: 5-36 U/l	Nutritional Status	Infections Other Than Viral Hepatitis B	White Blood Count (WBC) Ref. range: < 1 month old: 9.0-30.0 k/mm3 Adults: 3.7-10.5 k/mm3
0.1 (1 month)	M	False	Grayzone	Inpatient		Cholestatic jaundice, prematurity (born at 31 weeks gestation)	1.41					Negative	49	104	3.6	4.8	342	On parenteral nutrition	None	10.7
18.5	M	False	Grayzone	Primary Care Clinic	Negative	Ulcerative colitis	4.65			Non-reactive			14	21	< 0.1	0.3		Good	None	6.7
19	M	False	Grayzone	Primary Care Clinic	Negative	Psychiatric history	7.99				Negative							Good	None	8.4
22.3	F	False	Grayzone	Primary Care Clinic	Negative	Healthy, laboratory studies performed for international travel	1.04			Immune		Negative						Good	None
23.3	F	False	Grayzone	Obstetrics Clinic	Negative	Pregnant, 1st trimester, healthy	1.24											Good	None
23.4	F	False	Grayzone	Obstetrics Clinic		Pregnant, 1st trimester, healthy	1.31											Good	None
25.9	M	False	Grayzone	Primary Care Clinic		Healthy, testing was for possible enrollment in clinical study	19.76		Negative			Negative						Good	None
26.9	F	False	Grayzone	Primary Care Clinic	Negative	Healthy, routine primary care visit	1.5					Negative						Good	None
29.9	F	False	Grayzone	Obstetrics Clinic	Negative	Pregnant, 2nd trimester, healthy	1.07			Immune								Good	None
31	F	False	Grayzone	Primary Care Clinic		Healthy, routine primary care visit	1.29			Immune								Good	None
32.7	F	False	Grayzone	Obstetrics Clinic	Negative	Pregnant, 1st trimester, healthy	3.34											Good	None
33.1	M	False	Grayzone	Cardiology Clinic	Negative	Pulmonary hypertension, supraventricular tachycardia	1.52	Negative		Non-reactive	Negative	Negative						Good	None	8.5
33.9	F	False	Grayzone	Primary Care Clinic	Negative	Pregnant, 1st trimester, healthy	1.69											Good	None	8.2
35.3	F	False	Grayzone	Obstetrics Clinic	Negative	Pregnant, 1st trimester, healthy	7.49											Good	None	8.1
35.5	F	False	Grayzone	Primary Care Clinic		Healthy; testing performed because of husband with chronic hepatitis B	1.48		Negative	Immune								Good	None
37.5	F	False	Grayzone	Rheumatology Clinic	Negative	Rheumatoid arthritis	1.47		Negative		Negative	Grayzone	13	16				Good	None	8.1
38.8	F	False	Grayzone	Obstetrics Clinic	Negative	Pregnant, 1st trimester, healthy	1.24											Good	None	9.7
41.32	F	False	Grayzone	Primary Care Clinic	Negative	Healthy, routine primary care visit	1.96		Negative	Immune		Negative						Good	None	4.7
43	M	True	Grayzone	Hepatology Clinic		Chronic hepatitis B diagnosed two years prior; positive for hepatitis B-E antibody	17.45			Non-reactive			21	26				Good	None
45	F	False	Grayzone	Inpatient	Negative	New onset heart failure	1.13	Reactive		Non-reactive	Negative	Negative	122	45		1.6	61	Poor - malnourished	Viral myocarditis	8.3
46.1	M	False	Grayzone	Inpatient	Negative	Altered mental status - long history of admission due to psychiatric issues	1.2	Negative		Non-reactive	Negative	Negative	78					Poor - malnourished	None	6.1
47.1	F	False	Grayzone	Transplant Clinic	Negative	Healthy, laboratory studies for evaluation as possible living kidney donor	1.27			Non-reactive	Negative	Grayzone	10	12		0.8	13	Good	None	5.5
47.3	M	False	Grayzone	Rheumatology Clinic	Negative	Rheumatoid arthritis	1.97				Negative		16	20				Good	None	9
48.8	M	True	Grayzone	Inpatient	Reactive	History of chronic hepatitis B; positive for hepatitis B-E antibody	14.54		Negative	Non-reactive		Negative	20	46	0.7	1.3	20	Good	None	6
53.2	F	False	Grayzone	Emergency Center	Negative	Laboratory studies post needlestick esposure	1.91				Negative							Good	None
60.1	F	False	Grayzone	Hepatology Clinic	Negative	Thrombocytopenia, anemia, hepatitis C, cryoglobulinemia	1.9	Reactive		Non-reactive			147	202	0.6	2.2	247	Good	Hepatitis C positive	3.5
61.9	F	False	Grayzone	Transplant Clinic	Reactive	Chronic kidney disease due to diabetes	2.03			Non-reactive	Negative	Negative	14	26		0.2	10	Good	None	6.4
62.3	M	False	Grayzone	Hepatology Clinic	Reactive	Latent tuberculosis with pulmonary nodules	1.2			Non-reactive	Negative		46		< 0.1	0.2	49	Good	Tuberculosis	7.6
63.4	F	False	Grayzone	Hematology/Oncology Clinic	Negative	Metastatic leiomyosarcoma status/post chemotherapy	2.92					Grayzone	10	12		0.8		Good	None	3.9
72.4	M	True	Grayzone	Inpatient	Negative	Hepatitis B core IgM positive; also hepatitic C positive	1.38	Negative	Negative	Non-reactive	Positive	Positive	208	214		1.1	29	Poor - malnourished	Chronic hepatitis C	5.6
72.7	M	True	Grayzone	Hepatology Clinic	Reactive	History of chronic hepatitis B, treated with lamuvidine	9.95		Positive - 13,000 IU/mL	Non-reactive			32	29		0.4	25	Good	None	8.5
73.7	M	False	Grayzone	Transplant Clinic	Reactive	Chronic kidney disease but with no recent hepatitis B vaccination	1.18			Non-reactive	Negative		18	21		0.3	29	Good	None	6.3
						2
							2.79143
							3.76251
							10.83
							7.01582
